# Supplementary material for: The Anti-Leishmania amazonensis and Anti-Leishmania chagasi Action of Copper(II) and Silver(I) 1,10-Phenanthroline-5,6-dione Coordination Compounds
Source: Pathogens. 2023 Jan 1;12(1):70. doi: 10.3390/pathogens12010070 (PMC9865435; doi:10.3390/pathogens12010070)
Supplement: Supplementary file 1 [file pathogens-12-00070-s001.zip]

Archive with 1 entries (1 files):
- pathogens-2020034-supplementary.pdf
